# Supplementary material for: Symbionts shape host innate immunity in honeybees
Source: Proc Biol Sci. 2020 Aug 26;287(1933):20201184. doi: 10.1098/rspb.2020.1184 (PMC7482289; doi:10.1098/rspb.2020.1184)
Supplement: Supplementary Dataset [file rspb20201184supp2.xlsx]

## Sheet: Figure1_Data_SuppFigure1_Data
Bee	Stop	Death	Condition	Exp	Pathogen
1	1	1	Negative Control	1	0
2	3	1	Negative Control	1	0
3	4	1	Negative Control	1	0
4	4	1	Negative Control	1	0
5	4	1	Negative Control	1	0
6	8	1	Negative Control	1	0
7	10	1	Negative Control	1	0
8	10	0	Negative Control	1	0
9	10	0	Negative Control	1	0
10	10	0	Negative Control	1	0
11	10	0	Negative Control	1	0
12	10	0	Negative Control	1	0
13	10	0	Negative Control	1	0
14	10	0	Negative Control	1	0
15	10	0	Negative Control	1	0
16	10	0	Negative Control	1	0
17	10	0	Negative Control	1	0
18	10	0	Negative Control	1	0
19	10	0	Negative Control	1	0
20	10	0	Negative Control	1	0
21	10	0	Negative Control	1	0
22	10	0	Negative Control	1	0
23	10	0	Negative Control	1	0
24	10	0	Negative Control	1	0
25	10	0	Negative Control	1	0
1	3	1	Negative Control	2	0
2	3	1	Negative Control	2	0
3	9	1	Negative Control	2	0
4	9	1	Negative Control	2	0
5	10	0	Negative Control	2	0
6	10	0	Negative Control	2	0
7	10	0	Negative Control	2	0
8	10	0	Negative Control	2	0
9	10	0	Negative Control	2	0
10	10	0	Negative Control	2	0
11	10	0	Negative Control	2	0
12	10	0	Negative Control	2	0
13	10	0	Negative Control	2	0
14	10	0	Negative Control	2	0
15	10	0	Negative Control	2	0
16	10	0	Negative Control	2	0
17	10	0	Negative Control	2	0
18	10	0	Negative Control	2	0
19	10	0	Negative Control	2	0
20	10	0	Negative Control	2	0
21	10	0	Negative Control	2	0
22	10	0	Negative Control	2	0
23	10	0	Negative Control	2	0
24	10	0	Negative Control	2	0
25	10	0	Negative Control	2	0
26	10	0	Negative Control	2	0
27	10	0	Negative Control	2	0
28	10	0	Negative Control	2	0
29	10	0	Negative Control	2	0
30	10	0	Negative Control	2	0
1	1	1	Negative Control	3	0
2	1	1	Negative Control	3	0
3	3	1	Negative Control	3	0
4	3	1	Negative Control	3	0
5	3	1	Negative Control	3	0
6	5	1	Negative Control	3	0
7	5	1	Negative Control	3	0
8	9	1	Negative Control	3	0
9	10	0	Negative Control	3	0
10	10	0	Negative Control	3	0
11	10	0	Negative Control	3	0
12	10	0	Negative Control	3	0
13	10	0	Negative Control	3	0
14	10	0	Negative Control	3	0
15	10	0	Negative Control	3	0
16	10	0	Negative Control	3	0
17	10	0	Negative Control	3	0
18	10	0	Negative Control	3	0
19	10	0	Negative Control	3	0
20	10	0	Negative Control	3	0
21	10	0	Negative Control	3	0
22	10	0	Negative Control	3	0
23	10	0	Negative Control	3	0
24	10	0	Negative Control	3	0
25	10	0	Negative Control	3	0
26	10	0	Negative Control	3	0
27	10	0	Negative Control	3	0
28	10	0	Negative Control	3	0
29	10	0	Negative Control	3	0
30	10	0	Negative Control	3	0
31	10	0	Negative Control	3	0
32	10	0	Negative Control	3	0
33	10	0	Negative Control	3	0
34	10	0	Negative Control	3	0
35	10	0	Negative Control	3	0
36	10	0	Negative Control	3	0
37	10	0	Negative Control	3	0
38	10	0	Negative Control	3	0
39	10	0	Negative Control	3	0
40	10	0	Negative Control	3	0
26	1	1	Positive Control	1	1
27	1	1	Positive Control	1	1
28	1	1	Positive Control	1	1
29	1	1	Positive Control	1	1
30	2	1	Positive Control	1	1
31	2	1	Positive Control	1	1
32	2	1	Positive Control	1	1
33	2	1	Positive Control	1	1
34	2	1	Positive Control	1	1
35	2	1	Positive Control	1	1
36	3	1	Positive Control	1	1
37	3	1	Positive Control	1	1
38	3	1	Positive Control	1	1
39	3	1	Positive Control	1	1
40	3	1	Positive Control	1	1
41	3	1	Positive Control	1	1
42	3	1	Positive Control	1	1
43	4	1	Positive Control	1	1
44	4	1	Positive Control	1	1
45	4	1	Positive Control	1	1
46	4	1	Positive Control	1	1
47	4	1	Positive Control	1	1
48	4	1	Positive Control	1	1
49	4	1	Positive Control	1	1
50	5	1	Positive Control	1	1
51	5	1	Positive Control	1	1
52	5	1	Positive Control	1	1
31	1	1	Positive Control	2	1
32	1	1	Positive Control	2	1
33	1	1	Positive Control	2	1
34	2	1	Positive Control	2	1
35	2	1	Positive Control	2	1
36	2	1	Positive Control	2	1
37	2	1	Positive Control	2	1
38	3	1	Positive Control	2	1
39	3	1	Positive Control	2	1
40	3	1	Positive Control	2	1
41	3	1	Positive Control	2	1
42	4	1	Positive Control	2	1
43	4	1	Positive Control	2	1
44	4	1	Positive Control	2	1
45	4	1	Positive Control	2	1
46	4	1	Positive Control	2	1
47	5	1	Positive Control	2	1
48	5	1	Positive Control	2	1
49	5	1	Positive Control	2	1
50	5	1	Positive Control	2	1
51	6	1	Positive Control	2	1
52	6	1	Positive Control	2	1
53	6	1	Positive Control	2	1
54	7	1	Positive Control	2	1
55	7	1	Positive Control	2	1
56	7	1	Positive Control	2	1
57	7	1	Positive Control	2	1
58	8	1	Positive Control	2	1
59	8	1	Positive Control	2	1
60	8	1	Positive Control	2	1
41	1	1	Positive Control	3	1
42	1	1	Positive Control	3	1
43	1	1	Positive Control	3	1
44	1	1	Positive Control	3	1
45	1	1	Positive Control	3	1
46	1	1	Positive Control	3	1
47	1	1	Positive Control	3	1
48	2	1	Positive Control	3	1
49	2	1	Positive Control	3	1
50	2	1	Positive Control	3	1
51	2	1	Positive Control	3	1
52	2	1	Positive Control	3	1
53	2	1	Positive Control	3	1
54	3	1	Positive Control	3	1
55	3	1	Positive Control	3	1
56	4	1	Positive Control	3	1
57	4	1	Positive Control	3	1
58	4	1	Positive Control	3	1
59	4	1	Positive Control	3	1
60	4	1	Positive Control	3	1
61	4	1	Positive Control	3	1
62	4	1	Positive Control	3	1
63	4	1	Positive Control	3	1
64	5	1	Positive Control	3	1
65	5	1	Positive Control	3	1
66	5	1	Positive Control	3	1
67	5	1	Positive Control	3	1
68	5	1	Positive Control	3	1
69	5	1	Positive Control	3	1
70	5	1	Positive Control	3	1
71	5	1	Positive Control	3	1
72	5	1	Positive Control	3	1
73	6	1	Positive Control	3	1
74	6	1	Positive Control	3	1
75	6	1	Positive Control	3	1
76	6	1	Positive Control	3	1
77	6	1	Positive Control	3	1
78	6	1	Positive Control	3	1
79	6	1	Positive Control	3	1
80	6	1	Positive Control	3	1
53	3	1	S. alvi	1	0
54	4	1	S. alvi	1	0
55	5	1	S. alvi	1	0
56	5	1	S. alvi	1	0
57	6	1	S. alvi	1	0
58	6	1	S. alvi	1	0
59	6	1	S. alvi	1	0
60	7	1	S. alvi	1	0
61	7	1	S. alvi	1	0
62	8	1	S. alvi	1	0
63	9	1	S. alvi	1	0
64	10	1	S. alvi	1	0
65	10	0	S. alvi	1	0
66	10	0	S. alvi	1	0
67	10	0	S. alvi	1	0
68	10	0	S. alvi	1	0
69	10	0	S. alvi	1	0
70	10	0	S. alvi	1	0
71	10	0	S. alvi	1	0
72	10	0	S. alvi	1	0
73	10	0	S. alvi	1	0
61	2	1	S. alvi	2	0
62	8	1	S. alvi	2	0
63	10	0	S. alvi	2	0
64	10	0	S. alvi	2	0
65	10	0	S. alvi	2	0
66	10	0	S. alvi	2	0
67	10	0	S. alvi	2	0
68	10	0	S. alvi	2	0
69	10	0	S. alvi	2	0
70	10	0	S. alvi	2	0
71	10	0	S. alvi	2	0
72	10	0	S. alvi	2	0
73	10	0	S. alvi	2	0
74	10	0	S. alvi	2	0
75	10	0	S. alvi	2	0
76	10	0	S. alvi	2	0
77	10	0	S. alvi	2	0
78	10	0	S. alvi	2	0
79	10	0	S. alvi	2	0
80	10	0	S. alvi	2	0
81	10	0	S. alvi	2	0
82	10	0	S. alvi	2	0
83	10	0	S. alvi	2	0
84	10	0	S. alvi	2	0
85	10	0	S. alvi	2	0
86	10	0	S. alvi	2	0
87	10	0	S. alvi	2	0
88	10	0	S. alvi	2	0
89	10	0	S. alvi	2	0
90	10	0	S. alvi	2	0
81	1	1	S. alvi	3	0
82	1	1	S. alvi	3	0
83	1	1	S. alvi	3	0
84	1	1	S. alvi	3	0
85	3	1	S. alvi	3	0
86	3	1	S. alvi	3	0
87	4	1	S. alvi	3	0
88	5	1	S. alvi	3	0
89	8	1	S. alvi	3	0
90	8	1	S. alvi	3	0
91	9	1	S. alvi	3	0
92	10	0	S. alvi	3	0
93	10	0	S. alvi	3	0
94	10	0	S. alvi	3	0
95	10	0	S. alvi	3	0
96	10	0	S. alvi	3	0
97	10	0	S. alvi	3	0
98	10	0	S. alvi	3	0
99	10	0	S. alvi	3	0
100	10	0	S. alvi	3	0
101	10	0	S. alvi	3	0
102	10	0	S. alvi	3	0
103	10	0	S. alvi	3	0
104	10	0	S. alvi	3	0
105	10	0	S. alvi	3	0
106	10	0	S. alvi	3	0
107	10	0	S. alvi	3	0
108	10	0	S. alvi	3	0
109	10	0	S. alvi	3	0
110	10	0	S. alvi	3	0
111	10	0	S. alvi	3	0
112	10	0	S. alvi	3	0
113	10	0	S. alvi	3	0
114	10	0	S. alvi	3	0
115	10	0	S. alvi	3	0
116	10	0	S. alvi	3	0
117	10	0	S. alvi	3	0
118	10	0	S. alvi	3	0
119	10	0	S. alvi	3	0
120	10	0	S. alvi	3	0
74	1	1	S. alvi Plus Pathogen	1	1
75	1	1	S. alvi Plus Pathogen	1	1
76	2	1	S. alvi Plus Pathogen	1	1
77	2	1	S. alvi Plus Pathogen	1	1
78	2	1	S. alvi Plus Pathogen	1	1
79	2	1	S. alvi Plus Pathogen	1	1
80	3	1	S. alvi Plus Pathogen	1	1
81	3	1	S. alvi Plus Pathogen	1	1
82	3	1	S. alvi Plus Pathogen	1	1
83	3	1	S. alvi Plus Pathogen	1	1
84	4	1	S. alvi Plus Pathogen	1	1
85	4	1	S. alvi Plus Pathogen	1	1
86	5	1	S. alvi Plus Pathogen	1	1
87	5	1	S. alvi Plus Pathogen	1	1
88	5	1	S. alvi Plus Pathogen	1	1
89	6	1	S. alvi Plus Pathogen	1	1
90	7	1	S. alvi Plus Pathogen	1	1
91	7	1	S. alvi Plus Pathogen	1	1
92	8	1	S. alvi Plus Pathogen	1	1
93	9	1	S. alvi Plus Pathogen	1	1
94	10	1	S. alvi Plus Pathogen	1	1
95	10	0	S. alvi Plus Pathogen	1	1
96	10	0	S. alvi Plus Pathogen	1	1
97	10	0	S. alvi Plus Pathogen	1	1
98	10	0	S. alvi Plus Pathogen	1	1
99	10	0	S. alvi Plus Pathogen	1	1
91	1	1	S. alvi Plus Pathogen	2	1
92	2	1	S. alvi Plus Pathogen	2	1
93	2	1	S. alvi Plus Pathogen	2	1
94	3	1	S. alvi Plus Pathogen	2	1
95	4	1	S. alvi Plus Pathogen	2	1
96	4	1	S. alvi Plus Pathogen	2	1
97	5	1	S. alvi Plus Pathogen	2	1
98	6	1	S. alvi Plus Pathogen	2	1
99	6	1	S. alvi Plus Pathogen	2	1
100	6	1	S. alvi Plus Pathogen	2	1
101	8	1	S. alvi Plus Pathogen	2	1
102	8	1	S. alvi Plus Pathogen	2	1
103	9	1	S. alvi Plus Pathogen	2	1
104	10	0	S. alvi Plus Pathogen	2	1
105	10	0	S. alvi Plus Pathogen	2	1
106	10	0	S. alvi Plus Pathogen	2	1
107	10	0	S. alvi Plus Pathogen	2	1
108	10	0	S. alvi Plus Pathogen	2	1
109	10	0	S. alvi Plus Pathogen	2	1
110	10	0	S. alvi Plus Pathogen	2	1
111	10	0	S. alvi Plus Pathogen	2	1
112	10	0	S. alvi Plus Pathogen	2	1
113	10	0	S. alvi Plus Pathogen	2	1
114	10	0	S. alvi Plus Pathogen	2	1
115	10	0	S. alvi Plus Pathogen	2	1
116	10	0	S. alvi Plus Pathogen	2	1
117	10	0	S. alvi Plus Pathogen	2	1
118	10	0	S. alvi Plus Pathogen	2	1
119	10	0	S. alvi Plus Pathogen	2	1
120	10	0	S. alvi Plus Pathogen	2	1
121	1	1	S. alvi Plus Pathogen	3	1
122	1	1	S. alvi Plus Pathogen	3	1
123	1	1	S. alvi Plus Pathogen	3	1
124	1	1	S. alvi Plus Pathogen	3	1
125	1	1	S. alvi Plus Pathogen	3	1
126	2	1	S. alvi Plus Pathogen	3	1
127	2	1	S. alvi Plus Pathogen	3	1
128	2	1	S. alvi Plus Pathogen	3	1
129	2	1	S. alvi Plus Pathogen	3	1
130	3	1	S. alvi Plus Pathogen	3	1
131	3	1	S. alvi Plus Pathogen	3	1
132	4	1	S. alvi Plus Pathogen	3	1
133	4	1	S. alvi Plus Pathogen	3	1
134	4	1	S. alvi Plus Pathogen	3	1
135	4	1	S. alvi Plus Pathogen	3	1
136	4	1	S. alvi Plus Pathogen	3	1
137	5	1	S. alvi Plus Pathogen	3	1
138	6	1	S. alvi Plus Pathogen	3	1
139	6	1	S. alvi Plus Pathogen	3	1
140	8	1	S. alvi Plus Pathogen	3	1
141	9	1	S. alvi Plus Pathogen	3	1
142	10	1	S. alvi Plus Pathogen	3	1
143	10	0	S. alvi Plus Pathogen	3	1
144	10	0	S. alvi Plus Pathogen	3	1
145	10	0	S. alvi Plus Pathogen	3	1
146	10	0	S. alvi Plus Pathogen	3	1
147	10	0	S. alvi Plus Pathogen	3	1
148	10	0	S. alvi Plus Pathogen	3	1
149	10	0	S. alvi Plus Pathogen	3	1
150	10	0	S. alvi Plus Pathogen	3	1
151	10	0	S. alvi Plus Pathogen	3	1
152	10	0	S. alvi Plus Pathogen	3	1
153	10	0	S. alvi Plus Pathogen	3	1
154	10	0	S. alvi Plus Pathogen	3	1
155	10	0	S. alvi Plus Pathogen	3	1
156	10	0	S. alvi Plus Pathogen	3	1
157	10	0	S. alvi Plus Pathogen	3	1
158	10	0	S. alvi Plus Pathogen	3	1
159	10	0	S. alvi Plus Pathogen	3	1
160	10	0	S. alvi Plus Pathogen	3	1
100	5	1	Dead S. alvi	1	0
101	5	1	Dead S. alvi	1	0
102	5	1	Dead S. alvi	1	0
103	6	1	Dead S. alvi	1	0
104	6	1	Dead S. alvi	1	0
105	6	1	Dead S. alvi	1	0
106	6	1	Dead S. alvi	1	0
107	7	1	Dead S. alvi	1	0
108	7	1	Dead S. alvi	1	0
109	8	1	Dead S. alvi	1	0
110	8	1	Dead S. alvi	1	0
111	8	1	Dead S. alvi	1	0
112	9	1	Dead S. alvi	1	0
113	10	1	Dead S. alvi	1	0
114	10	0	Dead S. alvi	1	0
115	10	0	Dead S. alvi	1	0
116	10	0	Dead S. alvi	1	0
117	10	0	Dead S. alvi	1	0
118	10	0	Dead S. alvi	1	0
119	10	0	Dead S. alvi	1	0
120	10	0	Dead S. alvi	1	0
121	10	0	Dead S. alvi	1	0
122	10	0	Dead S. alvi	1	0
121	5	1	Dead S. alvi	2	0
122	8	1	Dead S. alvi	2	0
123	8	1	Dead S. alvi	2	0
124	9	1	Dead S. alvi	2	0
125	9	1	Dead S. alvi	2	0
126	10	1	Dead S. alvi	2	0
127	10	0	Dead S. alvi	2	0
128	10	0	Dead S. alvi	2	0
129	10	0	Dead S. alvi	2	0
130	10	0	Dead S. alvi	2	0
131	10	0	Dead S. alvi	2	0
132	10	0	Dead S. alvi	2	0
133	10	0	Dead S. alvi	2	0
134	10	0	Dead S. alvi	2	0
135	10	0	Dead S. alvi	2	0
136	10	0	Dead S. alvi	2	0
137	10	0	Dead S. alvi	2	0
138	10	0	Dead S. alvi	2	0
139	10	0	Dead S. alvi	2	0
140	10	0	Dead S. alvi	2	0
141	10	0	Dead S. alvi	2	0
142	10	0	Dead S. alvi	2	0
143	10	0	Dead S. alvi	2	0
144	10	0	Dead S. alvi	2	0
145	10	0	Dead S. alvi	2	0
146	10	0	Dead S. alvi	2	0
147	10	0	Dead S. alvi	2	0
148	10	0	Dead S. alvi	2	0
149	10	0	Dead S. alvi	2	0
150	10	0	Dead S. alvi	2	0
161	1	1	Dead S. alvi	3	0
162	1	1	Dead S. alvi	3	0
163	1	1	Dead S. alvi	3	0
164	2	1	Dead S. alvi	3	0
165	2	1	Dead S. alvi	3	0
166	2	1	Dead S. alvi	3	0
167	2	1	Dead S. alvi	3	0
168	3	1	Dead S. alvi	3	0
169	3	1	Dead S. alvi	3	0
170	4	1	Dead S. alvi	3	0
171	6	1	Dead S. alvi	3	0
172	7	1	Dead S. alvi	3	0
173	7	1	Dead S. alvi	3	0
174	10	1	Dead S. alvi	3	0
175	10	0	Dead S. alvi	3	0
176	10	0	Dead S. alvi	3	0
177	10	0	Dead S. alvi	3	0
178	10	0	Dead S. alvi	3	0
179	10	0	Dead S. alvi	3	0
180	10	0	Dead S. alvi	3	0
181	10	0	Dead S. alvi	3	0
182	10	0	Dead S. alvi	3	0
183	10	0	Dead S. alvi	3	0
184	10	0	Dead S. alvi	3	0
185	10	0	Dead S. alvi	3	0
186	10	0	Dead S. alvi	3	0
187	10	0	Dead S. alvi	3	0
188	10	0	Dead S. alvi	3	0
189	10	0	Dead S. alvi	3	0
190	10	0	Dead S. alvi	3	0
191	10	0	Dead S. alvi	3	0
192	10	0	Dead S. alvi	3	0
193	10	0	Dead S. alvi	3	0
194	10	0	Dead S. alvi	3	0
195	10	0	Dead S. alvi	3	0
196	10	0	Dead S. alvi	3	0
197	10	0	Dead S. alvi	3	0
198	10	0	Dead S. alvi	3	0
199	10	0	Dead S. alvi	3	0
200	10	0	Dead S. alvi	3	0
123	1	1	Dead S. alvi Plus Pathogen	1	1
124	1	1	Dead S. alvi Plus Pathogen	1	1
125	1	1	Dead S. alvi Plus Pathogen	1	1
126	2	1	Dead S. alvi Plus Pathogen	1	1
127	2	1	Dead S. alvi Plus Pathogen	1	1
128	2	1	Dead S. alvi Plus Pathogen	1	1
129	2	1	Dead S. alvi Plus Pathogen	1	1
130	3	1	Dead S. alvi Plus Pathogen	1	1
131	3	1	Dead S. alvi Plus Pathogen	1	1
132	3	1	Dead S. alvi Plus Pathogen	1	1
133	3	1	Dead S. alvi Plus Pathogen	1	1
134	3	1	Dead S. alvi Plus Pathogen	1	1
135	3	1	Dead S. alvi Plus Pathogen	1	1
136	3	1	Dead S. alvi Plus Pathogen	1	1
137	4	1	Dead S. alvi Plus Pathogen	1	1
138	4	1	Dead S. alvi Plus Pathogen	1	1
139	4	1	Dead S. alvi Plus Pathogen	1	1
140	4	1	Dead S. alvi Plus Pathogen	1	1
141	5	1	Dead S. alvi Plus Pathogen	1	1
142	5	1	Dead S. alvi Plus Pathogen	1	1
143	6	1	Dead S. alvi Plus Pathogen	1	1
144	8	1	Dead S. alvi Plus Pathogen	1	1
145	8	1	Dead S. alvi Plus Pathogen	1	1
146	9	1	Dead S. alvi Plus Pathogen	1	1
147	10	0	Dead S. alvi Plus Pathogen	1	1
148	10	0	Dead S. alvi Plus Pathogen	1	1
149	10	0	Dead S. alvi Plus Pathogen	1	1
150	10	0	Dead S. alvi Plus Pathogen	1	1
151	1	1	Dead S. alvi Plus Pathogen	2	1
152	2	1	Dead S. alvi Plus Pathogen	2	1
153	2	1	Dead S. alvi Plus Pathogen	2	1
154	3	1	Dead S. alvi Plus Pathogen	2	1
155	3	1	Dead S. alvi Plus Pathogen	2	1
156	3	1	Dead S. alvi Plus Pathogen	2	1
157	5	1	Dead S. alvi Plus Pathogen	2	1
158	5	1	Dead S. alvi Plus Pathogen	2	1
159	6	1	Dead S. alvi Plus Pathogen	2	1
160	6	1	Dead S. alvi Plus Pathogen	2	1
161	7	1	Dead S. alvi Plus Pathogen	2	1
162	7	1	Dead S. alvi Plus Pathogen	2	1
163	7	1	Dead S. alvi Plus Pathogen	2	1
164	8	1	Dead S. alvi Plus Pathogen	2	1
165	8	1	Dead S. alvi Plus Pathogen	2	1
166	8	1	Dead S. alvi Plus Pathogen	2	1
167	9	1	Dead S. alvi Plus Pathogen	2	1
168	9	1	Dead S. alvi Plus Pathogen	2	1
169	10	1	Dead S. alvi Plus Pathogen	2	1
170	10	0	Dead S. alvi Plus Pathogen	2	1
171	10	0	Dead S. alvi Plus Pathogen	2	1
172	10	0	Dead S. alvi Plus Pathogen	2	1
173	10	0	Dead S. alvi Plus Pathogen	2	1
174	10	0	Dead S. alvi Plus Pathogen	2	1
175	10	0	Dead S. alvi Plus Pathogen	2	1
176	10	0	Dead S. alvi Plus Pathogen	2	1
177	10	0	Dead S. alvi Plus Pathogen	2	1
178	10	0	Dead S. alvi Plus Pathogen	2	1
179	10	0	Dead S. alvi Plus Pathogen	2	1
180	10	0	Dead S. alvi Plus Pathogen	2	1
201	1	1	Dead S. alvi Plus Pathogen	3	1
202	1	1	Dead S. alvi Plus Pathogen	3	1
203	1	1	Dead S. alvi Plus Pathogen	3	1
204	1	1	Dead S. alvi Plus Pathogen	3	1
205	1	1	Dead S. alvi Plus Pathogen	3	1
206	1	1	Dead S. alvi Plus Pathogen	3	1
207	1	1	Dead S. alvi Plus Pathogen	3	1
208	2	1	Dead S. alvi Plus Pathogen	3	1
209	2	1	Dead S. alvi Plus Pathogen	3	1
210	2	1	Dead S. alvi Plus Pathogen	3	1
211	2	1	Dead S. alvi Plus Pathogen	3	1
212	2	1	Dead S. alvi Plus Pathogen	3	1
213	2	1	Dead S. alvi Plus Pathogen	3	1
214	2	1	Dead S. alvi Plus Pathogen	3	1
215	2	1	Dead S. alvi Plus Pathogen	3	1
216	3	1	Dead S. alvi Plus Pathogen	3	1
217	3	1	Dead S. alvi Plus Pathogen	3	1
218	3	1	Dead S. alvi Plus Pathogen	3	1
219	3	1	Dead S. alvi Plus Pathogen	3	1
220	4	1	Dead S. alvi Plus Pathogen	3	1
221	4	1	Dead S. alvi Plus Pathogen	3	1
222	4	1	Dead S. alvi Plus Pathogen	3	1
223	4	1	Dead S. alvi Plus Pathogen	3	1
224	4	1	Dead S. alvi Plus Pathogen	3	1
225	5	1	Dead S. alvi Plus Pathogen	3	1
226	5	1	Dead S. alvi Plus Pathogen	3	1
227	5	1	Dead S. alvi Plus Pathogen	3	1
228	5	1	Dead S. alvi Plus Pathogen	3	1
229	5	1	Dead S. alvi Plus Pathogen	3	1
230	5	1	Dead S. alvi Plus Pathogen	3	1
231	5	1	Dead S. alvi Plus Pathogen	3	1
232	6	1	Dead S. alvi Plus Pathogen	3	1
233	6	1	Dead S. alvi Plus Pathogen	3	1
234	6	1	Dead S. alvi Plus Pathogen	3	1
235	6	1	Dead S. alvi Plus Pathogen	3	1
236	6	1	Dead S. alvi Plus Pathogen	3	1
237	6	1	Dead S. alvi Plus Pathogen	3	1
238	7	1	Dead S. alvi Plus Pathogen	3	1
239	8	1	Dead S. alvi Plus Pathogen	3	1
240	9	1	Dead S. alvi Plus Pathogen	3	1

## Sheet: Figure2_Data
Bee	Group	Log2FoldChange	Gene
1	Control	-1.78222	abaecin
2	Control	1.5	abaecin
3	Control	2.26	abaecin
4	Control	-2.94	abaecin
5	Control	-3.68	abaecin
6	Control	-2.55	abaecin
7	Control	-1.7	abaecin
8	Control	-4.91	abaecin
9	Control	0.86	abaecin
10	Control	0.34	abaecin
11	Control	5.57	abaecin
12	Control	-2.6	abaecin
13	Control	-1.9	abaecin
14	Control	2.78	abaecin
15	Control	2.84	abaecin
16	Control	-0.12	abaecin
17	Control	-0.98	abaecin
18	Control	1.62	abaecin
19	Control	-0.16	abaecin
20	Control	4.75	abaecin
21	Control	2.56	abaecin
22	Control	-1.01	abaecin
23	Control	-2.14	abaecin
24	Control	1.12	abaecin
25	Control	0.95	abaecin
26	Control	-0.58	abaecin
27	Control	-0.04	abaecin
28	wkB2	7.76	abaecin
29	wkB2	3.64	abaecin
30	wkB2	7.97	abaecin
31	wkB2	11.57	abaecin
32	wkB2	7.47	abaecin
33	wkB2	5.6	abaecin
34	wkB2	5.47	abaecin
35	wkB2	12.34	abaecin
36	wkB2	2.62	abaecin
37	wkB2	1.43	abaecin
38	wkB2	7.33	abaecin
39	wkB2	8.31	abaecin
40	wkB2	13.3	abaecin
41	wkB2	1.2	abaecin
42	wkB2	1.3	abaecin
43	wkB2	4.71	abaecin
44	wkB2	7.11	abaecin
45	wkB2	2.72	abaecin
46	wkB2	7.09	abaecin
47	wkB2	7.66	abaecin
48	wkB2	6.52	abaecin
49	wkB2	1.19	abaecin
50	wkB2	1.63	abaecin
51	wkB2	1.89	abaecin
52	wkB2	3.64	abaecin
53	wkB2	4.03	abaecin
54	wkB2	13.15	abaecin
55	wkB2	11.81	abaecin
56	HK wkB2	9.16	abaecin
57	HK wkB2	8.03	abaecin
58	HK wkB2	4.7	abaecin
59	HK wkB2	4.03	abaecin
60	HK wkB2	5.14	abaecin
61	HK wkB2	5.8	abaecin
62	HK wkB2	2.23	abaecin
63	HK wkB2	2.66	abaecin
64	HK wkB2	9.16	abaecin
65	HK wkB2	7.9	abaecin
66	HK wkB2	8.84	abaecin
67	HK E. coli	5.73	abaecin
68	HK E. coli	4.88	abaecin
69	HK E. coli	5.89	abaecin
70	HK E. coli	10.79	abaecin
71	HK E. coli	6.66	abaecin
72	HK E. coli	8.27	abaecin
73	HK E. coli	6.26	abaecin
74	HK E. coli	6.27	abaecin
75	HK E. coli	6.57	abaecin
76	HK E. coli	6.4	abaecin
77	HK E. coli	6.49	abaecin
78	HK E. coli	6.72	abaecin
1	Control	-2.58333	apidaecin
2	Control	-0.04	apidaecin
3	Control	-0.16	apidaecin
4	Control	-3.02	apidaecin
5	Control	-3.15	apidaecin
6	Control	-3.11	apidaecin
7	Control	-3.16	apidaecin
8	Control	-7.74	apidaecin
9	Control	1	apidaecin
10	Control	-0.88	apidaecin
11	Control	6.39	apidaecin
12	Control	1.06	apidaecin
13	Control	0.28	apidaecin
14	Control	1.16	apidaecin
15	Control	3.08	apidaecin
16	Control	-0.54	apidaecin
17	Control	-1.1	apidaecin
18	Control	1.31	apidaecin
19	Control	2.54	apidaecin
20	Control	6.49	apidaecin
21	Control	2.11	apidaecin
22	Control	2.18	apidaecin
23	Control	2.16	apidaecin
24	Control	2.82	apidaecin
25	Control	-3.37	apidaecin
26	Control	-0.08	apidaecin
27	Control	-3.56	apidaecin
28	wkB2	7.04	apidaecin
29	wkB2	2.17	apidaecin
30	wkB2	6.91	apidaecin
31	wkB2	9.32	apidaecin
32	wkB2	3.34	apidaecin
33	wkB2	4.44	apidaecin
34	wkB2	0.58	apidaecin
35	wkB2	2.32	apidaecin
36	wkB2	0.5	apidaecin
37	wkB2	-0.74	apidaecin
38	wkB2	7.32	apidaecin
39	wkB2	9.36	apidaecin
40	wkB2	7.4	apidaecin
41	wkB2	-0.75	apidaecin
42	wkB2	1.06	apidaecin
43	wkB2	4.81	apidaecin
44	wkB2	4.23	apidaecin
45	wkB2	1.84	apidaecin
46	wkB2	8.51	apidaecin
47	wkB2	7.02	apidaecin
48	wkB2	3.42	apidaecin
49	wkB2	-0.7	apidaecin
50	wkB2	2.58	apidaecin
51	wkB2	1.56	apidaecin
52	wkB2	3.86	apidaecin
53	wkB2	7.1	apidaecin
54	wkB2	5.15	apidaecin
55	wkB2	8.68	apidaecin
58	HK wkB2	3.33	apidaecin
59	HK wkB2	4.99	apidaecin
60	HK wkB2	4.09	apidaecin
61	HK wkB2	6.73	apidaecin
62	HK wkB2	5.78	apidaecin
63	HK wkB2	9.23	apidaecin
64	HK wkB2	4.39	apidaecin
66	HK wkB2	5.28	apidaecin
67	HK E. coli	5.57	apidaecin
68	HK E. coli	5.23	apidaecin
69	HK E. coli	6.41	apidaecin
70	HK E. coli	5.44	apidaecin
71	HK E. coli	3.44	apidaecin
72	HK E. coli	4.19	apidaecin
73	HK E. coli	-0.98	apidaecin
74	HK E. coli	-0.98	apidaecin
75	HK E. coli	-0.97	apidaecin
76	HK E. coli	1.18	apidaecin
78	HK E. coli	4.47	apidaecin
1	Control	-1.54481	hymenoptaecin
2	Control	0.55	hymenoptaecin
3	Control	1.96	hymenoptaecin
4	Control	-3.17	hymenoptaecin
5	Control	-1.21	hymenoptaecin
6	Control	-4	hymenoptaecin
7	Control	-3.25	hymenoptaecin
8	Control	-3.34	hymenoptaecin
9	Control	1.84	hymenoptaecin
10	Control	-0.64	hymenoptaecin
11	Control	9.22	hymenoptaecin
12	Control	-1.31	hymenoptaecin
13	Control	-3.3	hymenoptaecin
14	Control	-3.9	hymenoptaecin
15	Control	3.81	hymenoptaecin
16	Control	1.29	hymenoptaecin
17	Control	0.44	hymenoptaecin
18	Control	-0.79	hymenoptaecin
19	Control	-0.27	hymenoptaecin
20	Control	9.85	hymenoptaecin
21	Control	6.32	hymenoptaecin
22	Control	-1.23	hymenoptaecin
23	Control	-1.67	hymenoptaecin
24	Control	-1.46	hymenoptaecin
25	Control	-2.04	hymenoptaecin
26	Control	-1.83	hymenoptaecin
27	Control	-0.2	hymenoptaecin
28	wkB2	12.16	hymenoptaecin
29	wkB2	-0.19	hymenoptaecin
30	wkB2	9.25	hymenoptaecin
31	wkB2	13	hymenoptaecin
32	wkB2	1.65	hymenoptaecin
33	wkB2	8.78	hymenoptaecin
34	wkB2	5.09	hymenoptaecin
36	wkB2	2.68	hymenoptaecin
37	wkB2	-1.74	hymenoptaecin
38	wkB2	6.37	hymenoptaecin
39	wkB2	4.51	hymenoptaecin
40	wkB2	9.97	hymenoptaecin
41	wkB2	1.62	hymenoptaecin
42	wkB2	3.97	hymenoptaecin
43	wkB2	10.8	hymenoptaecin
44	wkB2	8.74	hymenoptaecin
45	wkB2	3.02	hymenoptaecin
46	wkB2	10.46	hymenoptaecin
47	wkB2	10.37	hymenoptaecin
48	wkB2	5.45	hymenoptaecin
49	wkB2	5.92	hymenoptaecin
50	wkB2	7.67	hymenoptaecin
51	wkB2	7.33	hymenoptaecin
52	wkB2	11.34	hymenoptaecin
53	wkB2	5.37	hymenoptaecin
54	wkB2	7.99	hymenoptaecin
55	wkB2	7.14	hymenoptaecin
56	HK wkB2	2.81	hymenoptaecin
57	HK wkB2	6.95	hymenoptaecin
58	HK wkB2	6.42	hymenoptaecin
59	HK wkB2	5.39	hymenoptaecin
60	HK wkB2	7.2	hymenoptaecin
61	HK wkB2	10.83	hymenoptaecin
62	HK wkB2	7.17	hymenoptaecin
63	HK wkB2	10.41	hymenoptaecin
64	HK wkB2	7.31	hymenoptaecin
65	HK wkB2	8.68	hymenoptaecin
66	HK wkB2	15.4	hymenoptaecin
67	HK E. coli	11.46	hymenoptaecin
68	HK E. coli	10.16	hymenoptaecin
69	HK E. coli	10	hymenoptaecin
70	HK E. coli	9.05	hymenoptaecin
71	HK E. coli	6.21	hymenoptaecin
72	HK E. coli	8.48	hymenoptaecin
73	HK E. coli	4.92	hymenoptaecin
74	HK E. coli	1.99	hymenoptaecin
75	HK E. coli	3.4	hymenoptaecin
76	HK E. coli	7.23	hymenoptaecin
78	HK E. coli	8.73	hymenoptaecin
1	Control	-1.65296	cactus 1
2	Control	-1.09	cactus 1
3	Control	-1.25	cactus 1
4	Control	-2.29	cactus 1
5	Control	-1.77	cactus 1
6	Control	-1.84	cactus 1
7	Control	-1.25	cactus 1
8	Control	-1.57	cactus 1
9	Control	0.47	cactus 1
10	Control	0.54	cactus 1
11	Control	3.42	cactus 1
12	Control	-0.14	cactus 1
13	Control	-0.67	cactus 1
14	Control	-1.21	cactus 1
15	Control	1.98	cactus 1
16	Control	1.54	cactus 1
17	Control	0.96	cactus 1
18	Control	0.57	cactus 1
19	Control	0.66	cactus 1
20	Control	3.61	cactus 1
21	Control	0.7	cactus 1
22	Control	0.28	cactus 1
23	Control	0.62	cactus 1
24	Control	1.94	cactus 1
25	Control	-0.72	cactus 1
26	Control	-0.5	cactus 1
27	Control	-1.26	cactus 1
28	wkB2	0.59	cactus 1
29	wkB2	-2.23	cactus 1
30	wkB2	2.56	cactus 1
31	wkB2	2	cactus 1
32	wkB2	0.03	cactus 1
33	wkB2	2.35	cactus 1
34	wkB2	1.35	cactus 1
36	wkB2	-1.74	cactus 1
37	wkB2	-2.39	cactus 1
38	wkB2	0.75	cactus 1
39	wkB2	1.09	cactus 1
40	wkB2	0.34	cactus 1
41	wkB2	0.58	cactus 1
42	wkB2	0.58	cactus 1
43	wkB2	3.23	cactus 1
44	wkB2	2.59	cactus 1
45	wkB2	1.23	cactus 1
46	wkB2	1.24	cactus 1
47	wkB2	-0.2	cactus 1
48	wkB2	2.53	cactus 1
49	wkB2	-1.13	cactus 1
50	wkB2	0.12	cactus 1
51	wkB2	0.62	cactus 1
52	wkB2	-1.49	cactus 1
53	wkB2	2.93	cactus 1
54	wkB2	2.49	cactus 1
57	HK wkB2	3.06	cactus 1
58	HK wkB2	1.84	cactus 1
59	HK wkB2	2.96	cactus 1
60	HK wkB2	4.72	cactus 1
61	HK wkB2	6.43	cactus 1
62	HK wkB2	6.37	cactus 1
63	HK wkB2	5.99	cactus 1
64	HK wkB2	5.47	cactus 1
65	HK wkB2	3.12	cactus 1
66	HK wkB2	6.24	cactus 1
67	HK E. coli	5.11	cactus 1
68	HK E. coli	7.64	cactus 1
69	HK E. coli	6.86	cactus 1
70	HK E. coli	8.8	cactus 1
71	HK E. coli	1.67	cactus 1
72	HK E. coli	5.48	cactus 1
73	HK E. coli	2.31	cactus 1
74	HK E. coli	1.34	cactus 1
76	HK E. coli	2.47	cactus 1
78	HK E. coli	2.66	cactus 1
1	Control	-0.996296	cactus 2
2	Control	-0.87	cactus 2
3	Control	-0.44	cactus 2
4	Control	-1	cactus 2
5	Control	-0.87	cactus 2
6	Control	-0.41	cactus 2
7	Control	-0.25	cactus 2
8	Control	-1.24	cactus 2
9	Control	1.13	cactus 2
10	Control	0.78	cactus 2
11	Control	2.81	cactus 2
12	Control	-0.75	cactus 2
13	Control	-1.45	cactus 2
14	Control	-1.1	cactus 2
15	Control	0.52	cactus 2
16	Control	1.16	cactus 2
17	Control	1.15	cactus 2
18	Control	-0.96	cactus 2
19	Control	-0.41	cactus 2
20	Control	1.78	cactus 2
21	Control	-0.5	cactus 2
22	Control	-0.76	cactus 2
23	Control	-0.38	cactus 2
24	Control	1.83	cactus 2
25	Control	0.32	cactus 2
26	Control	0.09	cactus 2
27	Control	0.72	cactus 2
28	wkB2	0.5	cactus 2
29	wkB2	-1.48	cactus 2
30	wkB2	2.48	cactus 2
31	wkB2	2.93	cactus 2
32	wkB2	1.56	cactus 2
33	wkB2	2.46	cactus 2
34	wkB2	1.84	cactus 2
35	wkB2	-0.21	cactus 2
36	wkB2	-1.04	cactus 2
37	wkB2	-1.59	cactus 2
38	wkB2	3.03	cactus 2
39	wkB2	2.09	cactus 2
40	wkB2	1.63	cactus 2
41	wkB2	-1.07	cactus 2
42	wkB2	-0.68	cactus 2
43	wkB2	2.61	cactus 2
44	wkB2	2.79	cactus 2
45	wkB2	1.35	cactus 2
46	wkB2	0.79	cactus 2
47	wkB2	1.67	cactus 2
48	wkB2	1.93	cactus 2
49	wkB2	0.19	cactus 2
50	wkB2	0.97	cactus 2
51	wkB2	0.07	cactus 2
52	wkB2	0	cactus 2
53	wkB2	3.58	cactus 2
54	wkB2	2.26	cactus 2
55	wkB2	1.05	cactus 2
58	HK wkB2	1.99	cactus 2
59	HK wkB2	3.01	cactus 2
60	HK wkB2	3.16	cactus 2
61	HK wkB2	4.25	cactus 2
62	HK wkB2	4.67	cactus 2
63	HK wkB2	4.59	cactus 2
64	HK wkB2	4.46	cactus 2
65	HK wkB2	1.87	cactus 2
66	HK wkB2	4.52	cactus 2
67	HK E. coli	4.53	cactus 2
68	HK E. coli	4.53	cactus 2
69	HK E. coli	5.9	cactus 2
70	HK E. coli	5.61	cactus 2
71	HK E. coli	0.64	cactus 2
72	HK E. coli	2.82	cactus 2
73	HK E. coli	0.02	cactus 2
74	HK E. coli	-0.37	cactus 2
75	HK E. coli	-2.03	cactus 2
76	HK E. coli	1.12	cactus 2
78	HK E. coli	0.82	cactus 2
1	Control	-1.23704	dorsal
2	Control	-0.56	dorsal
3	Control	-0.35	dorsal
4	Control	-2.47	dorsal
5	Control	-1.56	dorsal
6	Control	-2.1	dorsal
7	Control	-1.64	dorsal
8	Control	-4.17	dorsal
9	Control	0.26	dorsal
10	Control	0.18	dorsal
11	Control	1.35	dorsal
12	Control	-0.22	dorsal
13	Control	-0.58	dorsal
14	Control	-0.86	dorsal
15	Control	0.88	dorsal
16	Control	3.22	dorsal
17	Control	2.47	dorsal
18	Control	0.96	dorsal
19	Control	0.78	dorsal
20	Control	2.1	dorsal
21	Control	1.53	dorsal
22	Control	0.45	dorsal
23	Control	0.79	dorsal
24	Control	2.09	dorsal
25	Control	-0.4	dorsal
26	Control	-0.19	dorsal
27	Control	-0.8	dorsal
28	wkB2	-0.25	dorsal
29	wkB2	-1.3	dorsal
30	wkB2	2.05	dorsal
31	wkB2	2.51	dorsal
32	wkB2	-0.14	dorsal
33	wkB2	0.67	dorsal
34	wkB2	-2.06	dorsal
35	wkB2	0.42	dorsal
36	wkB2	-2.86	dorsal
37	wkB2	-2.34	dorsal
38	wkB2	0.07	dorsal
39	wkB2	-0.57	dorsal
41	wkB2	0.71	dorsal
42	wkB2	-0.17	dorsal
43	wkB2	1.41	dorsal
44	wkB2	2.6	dorsal
45	wkB2	1.14	dorsal
46	wkB2	1.92	dorsal
47	wkB2	-0.03	dorsal
48	wkB2	2.95	dorsal
50	wkB2	0.33	dorsal
51	wkB2	1.46	dorsal
53	wkB2	3.81	dorsal
54	wkB2	2.26	dorsal
57	HK wkB2	3.09	dorsal
58	HK wkB2	3.25	dorsal
59	HK wkB2	4.44	dorsal
60	HK wkB2	5.6	dorsal
61	HK wkB2	6.46	dorsal
62	HK wkB2	7.41	dorsal
63	HK wkB2	5.94	dorsal
64	HK wkB2	7.63	dorsal
65	HK wkB2	3.68	dorsal
66	HK wkB2	6.63	dorsal
67	HK E. coli	6.13	dorsal
68	HK E. coli	7.88	dorsal
69	HK E. coli	8.06	dorsal
70	HK E. coli	8.83	dorsal
71	HK E. coli	2.37	dorsal
72	HK E. coli	6.19	dorsal
73	HK E. coli	3.38	dorsal
74	HK E. coli	2.79	dorsal
75	HK E. coli	-3.65	dorsal
76	HK E. coli	3.39	dorsal
78	HK E. coli	2.96	dorsal
1	Control	-0.862593	relish
2	Control	-1.08	relish
3	Control	-1.02	relish
4	Control	-1.71	relish
5	Control	-1.2	relish
6	Control	-1.66	relish
7	Control	-0.83	relish
8	Control	-1.64	relish
9	Control	0.99	relish
10	Control	0.41	relish
11	Control	0.42	relish
12	Control	-0.44	relish
13	Control	-0.53	relish
14	Control	-0.96	relish
15	Control	0.93	relish
16	Control	1.27	relish
17	Control	1.22	relish
18	Control	1.23	relish
19	Control	0.96	relish
20	Control	1.67	relish
21	Control	0.34	relish
22	Control	-0.26	relish
23	Control	0.67	relish
24	Control	2.36	relish
25	Control	0.2	relish
26	Control	-0.31	relish
27	Control	-0.1	relish
28	wkB2	0.72	relish
29	wkB2	-1.84	relish
30	wkB2	2.97	relish
31	wkB2	3.03	relish
32	wkB2	0.58	relish
33	wkB2	1.28	relish
34	wkB2	0.06	relish
36	wkB2	-0.94	relish
37	wkB2	-1.7	relish
38	wkB2	1.9	relish
41	wkB2	0.02	relish
42	wkB2	0.12	relish
43	wkB2	1.55	relish
44	wkB2	3.08	relish
45	wkB2	1.41	relish
46	wkB2	1.98	relish
47	wkB2	1.51	relish
48	wkB2	2.35	relish
49	wkB2	-0.5	relish
50	wkB2	-0.85	relish
51	wkB2	-0.32	relish
52	wkB2	-1.11	relish
53	wkB2	0.53	relish
54	wkB2	1.57	relish
58	HK wkB2	1.81	relish
59	HK wkB2	1.53	relish
60	HK wkB2	1.12	relish
61	HK wkB2	4.48	relish
62	HK wkB2	3.97	relish
63	HK wkB2	4.4	relish
64	HK wkB2	3.65	relish
66	HK wkB2	3.48	relish
67	HK E. coli	3.48	relish
68	HK E. coli	5.06	relish
69	HK E. coli	4.69	relish
70	HK E. coli	5.85	relish
71	HK E. coli	-0.09	relish
72	HK E. coli	3.34	relish
73	HK E. coli	-0.97	relish
76	HK E. coli	-0.15	relish
78	HK E. coli	-0.99	relish

## Sheet: Figure3_Data
Bee	Group	Log2FoldChange	Gene
1	Control	-1.51833	abaecin
2	Control	2.89	abaecin
3	Control	0.45	abaecin
4	Control	-3.12	abaecin
5	Control	-0.38	abaecin
6	Control	1.67	abaecin
7	wkB2	2.88	abaecin
8	wkB2	3.4	abaecin
9	wkB2	3.27	abaecin
10	wkB2	7.39	abaecin
11	wkB2	5.02	abaecin
13	wkB2	5.8	abaecin
14	wkB2	3.17	abaecin
15	wkB2	3.72	abaecin
16	wkB2	3.92	abaecin
17	wkB2	2.39	abaecin
18	wkB2	6.38	abaecin
19	wkB2	4.61	abaecin
25	HK wkB2	6.01	abaecin
26	HK wkB2	8.5	abaecin
27	HK wkB2	6.52	abaecin
28	HK wkB2	4.76	abaecin
29	HK wkB2	6.33	abaecin
30	HK wkB2	5.67	abaecin
31	HK wkB2	4.79	abaecin
33	HK wkB2	3.65	abaecin
34	HK wkB2	7.48	abaecin
35	HK wkB2	4.74	abaecin
40	HK wkB2	6.31	abaecin
41	HK wkB2	5.36	abaecin
42	HK wkB2	5.71	abaecin
44	Both	5.78	abaecin
46	Both	3.38	abaecin
47	Both	-1.84	abaecin
48	Both	1.02	abaecin
49	Both	1.11	abaecin
50	Both	-2.17	abaecin
51	Both	3.19	abaecin
52	Both	2.09	abaecin
54	Both	3.29	abaecin
55	Both	2.55	abaecin
56	Both	0.47	abaecin
60	Both	1.7	abaecin
61	Both	0.47	abaecin
62	Both	2.5	abaecin
63	Both	-1.11	abaecin
1	Control	-1.56333	apidaecin
2	Control	0.92	apidaecin
3	Control	-0.77	apidaecin
4	Control	1.84	apidaecin
5	Control	-1.2	apidaecin
6	Control	0.79	apidaecin
7	wkB2	3.98	apidaecin
8	wkB2	4.14	apidaecin
9	wkB2	3.56	apidaecin
10	wkB2	7.32	apidaecin
11	wkB2	4.32	apidaecin
12	wkB2	4.11	apidaecin
13	wkB2	6.39	apidaecin
14	wkB2	5.11	apidaecin
15	wkB2	4.91	apidaecin
16	wkB2	4.69	apidaecin
17	wkB2	2.67	apidaecin
18	wkB2	7.2	apidaecin
19	wkB2	7.95	apidaecin
24	HK wkB2	2.34	apidaecin
25	HK wkB2	5.92	apidaecin
26	HK wkB2	8.09	apidaecin
27	HK wkB2	6.13	apidaecin
28	HK wkB2	5.45	apidaecin
29	HK wkB2	7.18	apidaecin
30	HK wkB2	7.41	apidaecin
31	HK wkB2	7.53	apidaecin
33	HK wkB2	7.39	apidaecin
34	HK wkB2	8.04	apidaecin
35	HK wkB2	7.52	apidaecin
40	HK wkB2	8.02	apidaecin
41	HK wkB2	6.25	apidaecin
42	HK wkB2	6.15	apidaecin
44	Both	8.1	apidaecin
46	Both	6.88	apidaecin
47	Both	5.42	apidaecin
48	Both	8.52	apidaecin
49	Both	7.23	apidaecin
50	Both	5.63	apidaecin
51	Both	10.93	apidaecin
52	Both	9.53	apidaecin
54	Both	10.15	apidaecin
55	Both	8.29	apidaecin
56	Both	8.23	apidaecin
60	Both	9.45	apidaecin
61	Both	6.33	apidaecin
62	Both	10.23	apidaecin
63	Both	8.98	apidaecin
1	Control	-0.33	hymenoptaecin
2	Control	3.17	hymenoptaecin
3	Control	1.91	hymenoptaecin
4	Control	-1.96	hymenoptaecin
5	Control	0	hymenoptaecin
6	Control	-2.79	hymenoptaecin
7	wkB2	4.56	hymenoptaecin
8	wkB2	5.57	hymenoptaecin
9	wkB2	5.64	hymenoptaecin
10	wkB2	12.45	hymenoptaecin
11	wkB2	8.02	hymenoptaecin
12	wkB2	8.06	hymenoptaecin
13	wkB2	8.73	hymenoptaecin
14	wkB2	5.86	hymenoptaecin
15	wkB2	6.75	hymenoptaecin
16	wkB2	5.72	hymenoptaecin
17	wkB2	3.59	hymenoptaecin
18	wkB2	10.9	hymenoptaecin
19	wkB2	11.96	hymenoptaecin
24	HK wkB2	3.77	hymenoptaecin
25	HK wkB2	10.19	hymenoptaecin
26	HK wkB2	12.38	hymenoptaecin
27	HK wkB2	9.23	hymenoptaecin
28	HK wkB2	7.01	hymenoptaecin
29	HK wkB2	6.93	hymenoptaecin
30	HK wkB2	6.82	hymenoptaecin
31	HK wkB2	11.44	hymenoptaecin
32	HK wkB2	13.01	hymenoptaecin
33	HK wkB2	5.01	hymenoptaecin
34	HK wkB2	11.58	hymenoptaecin
35	HK wkB2	8.87	hymenoptaecin
40	HK wkB2	9.22	hymenoptaecin
41	HK wkB2	3.93	hymenoptaecin
42	HK wkB2	7.34	hymenoptaecin
44	Both	7.69	hymenoptaecin
45	Both	11.24	hymenoptaecin
46	Both	7.45	hymenoptaecin
47	Both	6.2	hymenoptaecin
48	Both	10.64	hymenoptaecin
49	Both	8.07	hymenoptaecin
50	Both	9.28	hymenoptaecin
51	Both	16.72	hymenoptaecin
52	Both	13.79	hymenoptaecin
53	Both	18.84	hymenoptaecin
54	Both	12.46	hymenoptaecin
55	Both	6.92	hymenoptaecin
56	Both	8.3	hymenoptaecin
60	Both	7.15	hymenoptaecin
61	Both	3.18	hymenoptaecin
62	Both	12.71	hymenoptaecin
63	Both	-3.45	hymenoptaecin
64	Both	-6.54	hymenoptaecin
1	Control	0.065	toll
2	Control	0.04	toll
3	Control	0.1	toll
4	Control	0.34	toll
5	Control	-0.97	toll
6	Control	0.45	toll
7	wkB2	-0.35	toll
8	wkB2	0.33	toll
9	wkB2	-1.16	toll
10	wkB2	0.49	toll
11	wkB2	-1.08	toll
13	wkB2	0.2	toll
14	wkB2	-1.03	toll
15	wkB2	-0.47	toll
16	wkB2	-0.99	toll
17	wkB2	-0.75	toll
18	wkB2	0.74	toll
19	wkB2	0.61	toll
25	HKB2	-1.08	toll
26	HKB2	-0.63	toll
27	HKB2	-1.23	toll
28	HKB2	-0.98	toll
29	HKB2	-2.34	toll
30	HKB2	-1.6	toll
31	HKB2	-2.88	toll
33	HKB2	-1.35	toll
34	HKB2	-0.65	toll
35	HKB2	-0.49	toll
40	HKB2	-0.52	toll
41	HKB2	-1.89	toll
42	HKB2	-1.54	toll
44	B2HKB2	-2.66	toll
46	B2HKB2	-1.16	toll
47	B2HKB2	-2.01	toll
48	B2HKB2	-0.65	toll
49	B2HKB2	-0.89	toll
50	B2HKB2	-1.25	toll
51	B2HKB2	0.17	toll
52	B2HKB2	1.06	toll
53	B2HKB2	-1.66	toll
54	B2HKB2	-0.67	toll
55	B2HKB2	-1.14	toll
56	B2HKB2	-1.14	toll
60	B2HKB2	-0.34	toll
61	B2HKB2	-1.71	toll
62	B2HKB2	-0.7	toll
63	B2HKB2	-1.55	toll
64	B2HKB2	-0.75	toll
1	Control	0.0483333	dorsal
2	Control	1.23	dorsal
3	Control	1.65	dorsal
4	Control	-0.27	dorsal
5	Control	-2.32	dorsal
6	Control	-0.33	dorsal
7	wkB2	1.8	dorsal
8	wkB2	1.17	dorsal
9	wkB2	1.64	dorsal
10	wkB2	2.57	dorsal
11	wkB2	0.91	dorsal
12	wkB2	0.32	dorsal
13	wkB2	3.11	dorsal
14	wkB2	2.02	dorsal
15	wkB2	1.67	dorsal
16	wkB2	2.81	dorsal
17	wkB2	1.81	dorsal
18	wkB2	2.19	dorsal
19	wkB2	1.93	dorsal
25	HK wkB2	2.18	dorsal
26	HK wkB2	3.82	dorsal
27	HK wkB2	3.73	dorsal
28	HK wkB2	3.49	dorsal
29	HK wkB2	5.32	dorsal
30	HK wkB2	4.69	dorsal
31	HK wkB2	4.55	dorsal
32	HK wkB2	6.56	dorsal
33	HK wkB2	4.96	dorsal
34	HK wkB2	5.83	dorsal
35	HK wkB2	5.31	dorsal
40	HK wkB2	4.99	dorsal
41	HK wkB2	4.78	dorsal
42	HK wkB2	6.52	dorsal
44	Both	5.95	dorsal
46	Both	3.91	dorsal
47	Both	5.33	dorsal
48	Both	4.63	dorsal
49	Both	4.47	dorsal
50	Both	4.61	dorsal
51	Both	6.01	dorsal
52	Both	5.3	dorsal
54	Both	5.19	dorsal
55	Both	5.02	dorsal
56	Both	3.37	dorsal
60	Both	5.42	dorsal
61	Both	5.05	dorsal
62	Both	5.37	dorsal
63	Both	4.55	dorsal
1	Control	-0.905	cactus 1
2	Control	1.79	cactus 1
3	Control	2.79	cactus 1
4	Control	-1.54	cactus 1
5	Control	-1.02	cactus 1
6	Control	-1.09	cactus 1
7	wkB2	1.2	cactus 1
8	wkB2	1.24	cactus 1
9	wkB2	1.1	cactus 1
10	wkB2	2	cactus 1
11	wkB2	1.36	cactus 1
13	wkB2	1.75	cactus 1
14	wkB2	0.79	cactus 1
15	wkB2	0.59	cactus 1
16	wkB2	1.04	cactus 1
17	wkB2	1.58	cactus 1
18	wkB2	2.01	cactus 1
19	wkB2	2.52	cactus 1
25	HK wkB2	1.62	cactus 1
26	HK wkB2	3.35	cactus 1
27	HK wkB2	3.84	cactus 1
28	HK wkB2	3.83	cactus 1
29	HK wkB2	3.43	cactus 1
30	HK wkB2	4.29	cactus 1
31	HK wkB2	5.17	cactus 1
32	HK wkB2	2.78	cactus 1
33	HK wkB2	2.58	cactus 1
34	HK wkB2	2.74	cactus 1
35	HK wkB2	1.99	cactus 1
40	HK wkB2	1.13	cactus 1
41	HK wkB2	3.33	cactus 1
42	HK wkB2	4.99	cactus 1
44	Both	5.45	cactus 1
45	Both	5.66	cactus 1
46	Both	3.4	cactus 1
47	Both	2.56	cactus 1
48	Both	1.4	cactus 1
49	Both	3.34	cactus 1
50	Both	4.08	cactus 1
51	Both	5.62	cactus 1
52	Both	3.31	cactus 1
54	Both	3.99	cactus 1
55	Both	3.34	cactus 1
56	Both	2.19	cactus 1
60	Both	3.01	cactus 1
61	Both	1.58	cactus 1
62	Both	2.84	cactus 1
63	Both	1.69	cactus 1
1	Control	-0.87	cactus 2
2	Control	1.42	cactus 2
3	Control	1.34	cactus 2
4	Control	-0.87	cactus 2
5	Control	-0.74	cactus 2
6	Control	-0.28	cactus 2
7	wkB2	1.55	cactus 2
8	wkB2	2.41	cactus 2
9	wkB2	1.18	cactus 2
10	wkB2	2.32	cactus 2
11	wkB2	1.7	cactus 2
12	wkB2	0.98	cactus 2
13	wkB2	2.1	cactus 2
14	wkB2	0.54	cactus 2
15	wkB2	1.12	cactus 2
16	wkB2	1.49	cactus 2
17	wkB2	1.89	cactus 2
18	wkB2	2.81	cactus 2
19	wkB2	2.59	cactus 2
25	HK wkB2	2.17	cactus 2
26	HK wkB2	4.56	cactus 2
27	HK wkB2	3.36	cactus 2
28	HK wkB2	3.18	cactus 2
29	HK wkB2	3.49	cactus 2
30	HK wkB2	3.84	cactus 2
31	HK wkB2	4.25	cactus 2
32	HK wkB2	5.99	cactus 2
33	HK wkB2	4.23	cactus 2
34	HK wkB2	5.54	cactus 2
35	HK wkB2	4.83	cactus 2
40	HK wkB2	4.75	cactus 2
41	HK wkB2	4.45	cactus 2
42	HK wkB2	5.71	cactus 2
44	Both	5.92	cactus 2
46	Both	4.64	cactus 2
47	Both	4.59	cactus 2
48	Both	4.65	cactus 2
49	Both	3.34	cactus 2
50	Both	4.66	cactus 2
51	Both	5.24	cactus 2
52	Both	5.35	cactus 2
54	Both	4.61	cactus 2
55	Both	4.95	cactus 2
56	Both	3.58	cactus 2
60	Both	4.86	cactus 2
61	Both	4.69	cactus 2
62	Both	5.29	cactus 2
63	Both	3.62	cactus 2
1	Control	-0.201667	pgrp-lc
2	Control	0.77	pgrp-lc
3	Control	0.77	pgrp-lc
4	Control	0.21	pgrp-lc
5	Control	-0.98	pgrp-lc
6	Control	-0.56	pgrp-lc
7	wkB2	0.17	pgrp-lc
8	wkB2	0.36	pgrp-lc
9	wkB2	-0.4	pgrp-lc
10	wkB2	-0.09	pgrp-lc
11	wkB2	-0.2	pgrp-lc
12	wkB2	-0.67	pgrp-lc
13	wkB2	0.41	pgrp-lc
14	wkB2	-0.01	pgrp-lc
15	wkB2	-0.39	pgrp-lc
16	wkB2	-0.77	pgrp-lc
17	wkB2	-0.64	pgrp-lc
18	wkB2	-0.28	pgrp-lc
19	wkB2	-0.63	pgrp-lc
24	HK wkB2	-0.81	pgrp-lc
25	HK wkB2	-0.46	pgrp-lc
26	HK wkB2	-0.31	pgrp-lc
27	HK wkB2	-0.29	pgrp-lc
28	HK wkB2	-0.3	pgrp-lc
29	HK wkB2	-1.83	pgrp-lc
30	HK wkB2	-0.74	pgrp-lc
31	HK wkB2	-1.16	pgrp-lc
32	HK wkB2	-0.61	pgrp-lc
33	HK wkB2	-1.62	pgrp-lc
34	HK wkB2	-0.83	pgrp-lc
35	HK wkB2	-0.4	pgrp-lc
40	HK wkB2	-0.62	pgrp-lc
41	HK wkB2	-1.06	pgrp-lc
42	HK wkB2	-0.65	pgrp-lc
44	Both	0.48	pgrp-lc
46	Both	-1.4	pgrp-lc
47	Both	-2.8	pgrp-lc
48	Both	-2.33	pgrp-lc
49	Both	-1.13	pgrp-lc
50	Both	-2.49	pgrp-lc
51	Both	-1.25	pgrp-lc
52	Both	-1.3	pgrp-lc
53	Both	-1.61	pgrp-lc
54	Both	-2.29	pgrp-lc
55	Both	-1.93	pgrp-lc
56	Both	-1.77	pgrp-lc
60	Both	-1.24	pgrp-lc
61	Both	-2.46	pgrp-lc
62	Both	-2.88	pgrp-lc
63	Both	-2.16	pgrp-lc
64	Both	-2.38	pgrp-lc
1	Control	-0.185	dredd
2	Control	0.67	dredd
3	Control	-0.19	dredd
4	Control	-0.14	dredd
5	Control	0.12	dredd
6	Control	-0.25	dredd
7	wkB2	1.29	dredd
8	wkB2	1.55	dredd
9	wkB2	0.77	dredd
10	wkB2	0.8	dredd
11	wkB2	1.14	dredd
12	wkB2	0.34	dredd
13	wkB2	0.71	dredd
14	wkB2	0.67	dredd
15	wkB2	0.44	dredd
16	wkB2	0.23	dredd
17	wkB2	0.18	dredd
18	wkB2	1.1	dredd
19	wkB2	0.27	dredd
24	HK wkB2	0.02	dredd
25	HK wkB2	0	dredd
26	HK wkB2	0.36	dredd
27	HK wkB2	0.41	dredd
28	HK wkB2	0.87	dredd
29	HK wkB2	-0.58	dredd
30	HK wkB2	0.08	dredd
31	HK wkB2	0.43	dredd
33	HK wkB2	0.08	dredd
34	HK wkB2	1.24	dredd
35	HK wkB2	1.49	dredd
40	HK wkB2	1.03	dredd
41	HK wkB2	0.69	dredd
42	HK wkB2	1.26	dredd
44	Both	2.3	dredd
46	Both	-0.33	dredd
47	Both	-1.07	dredd
48	Both	-0.77	dredd
49	Both	-0.13	dredd
50	Both	-0.82	dredd
51	Both	-0.18	dredd
52	Both	0.15	dredd
53	Both	-0.65	dredd
54	Both	-0.46	dredd
55	Both	0.06	dredd
56	Both	-0.23	dredd
60	Both	-0.32	dredd
61	Both	-0.48	dredd
62	Both	-0.91	dredd
63	Both	0.2	dredd
64	Both	-0.44	dredd
1	Control	0.0616667	pirk
2	Control	-0.29	pirk
3	Control	-0.19	pirk
4	Control	-0.23	pirk
5	Control	0.07	pirk
6	Control	0.57	pirk
7	wkB2	-0.87	pirk
8	wkB2	0.76	pirk
9	wkB2	-0.23	pirk
11	wkB2	-0.13	pirk
12	wkB2	-2.15	pirk
13	wkB2	0.57	pirk
14	wkB2	0.68	pirk
15	wkB2	0.27	pirk
16	wkB2	-0.12	pirk
17	wkB2	-0.46	pirk
18	wkB2	2.84	pirk
19	wkB2	2.57	pirk
24	HK wkB2	-2.25	pirk
25	HK wkB2	-0.38	pirk
26	HK wkB2	0.6	pirk
27	HK wkB2	-0.21	pirk
28	HK wkB2	-0.68	pirk
29	HK wkB2	-1.77	pirk
30	HK wkB2	-1.81	pirk
31	HK wkB2	-1	pirk
33	HK wkB2	-0.12	pirk
34	HK wkB2	1.47	pirk
35	HK wkB2	1.07	pirk
40	HK wkB2	2.41	pirk
41	HK wkB2	-1.41	pirk
42	HK wkB2	0.38	pirk
44	Both	0.41	pirk
45	Both	-1.97	pirk
46	Both	-0.86	pirk
47	Both	-1.18	pirk
48	Both	-1.42	pirk
49	Both	-0.18	pirk
50	Both	-1.3	pirk
51	Both	2.17	pirk
52	Both	-0.01	pirk
53	Both	-2.62	pirk
55	Both	0.33	pirk
56	Both	-0.75	pirk
60	Both	3.35	pirk
61	Both	-1.14	pirk
62	Both	-0.66	pirk
63	Both	0.05	pirk
64	Both	0.94	pirk
1	Control	-1.135	relish
2	Control	1.61	relish
3	Control	1.2	relish
4	Control	-0.26	relish
5	Control	0.5	relish
6	Control	-1.89	relish
7	wkB2	1.61	relish
8	wkB2	1.68	relish
9	wkB2	0.64	relish
10	wkB2	2.3	relish
11	wkB2	-0.5	relish
13	wkB2	2.59	relish
14	wkB2	1.37	relish
15	wkB2	0.25	relish
16	wkB2	1.23	relish
17	wkB2	0.69	relish
18	wkB2	2.85	relish
19	wkB2	0.74	relish
25	HK wkB2	1.59	relish
26	HK wkB2	2.86	relish
27	HK wkB2	2.34	relish
28	HK wkB2	2.98	relish
29	HK wkB2	3.1	relish
30	HK wkB2	3.1	relish
31	HK wkB2	1.28	relish
33	HK wkB2	1.54	relish
34	HK wkB2	2.71	relish
35	HK wkB2	3.17	relish
40	HK wkB2	2.33	relish
41	HK wkB2	2.44	relish
42	HK wkB2	3.34	relish
44	Both	1.2	relish
46	Both	-1.02	relish
47	Both	0.4	relish
48	Both	-0.29	relish
49	Both	-1.2	relish
50	Both	-0.41	relish
51	Both	-0.29	relish
52	Both	-1.6	relish
53	Both	5.57	relish
54	Both	0.33	relish
55	Both	1.06	relish
56	Both	-1.05	relish
60	Both	-2.06	relish
61	Both	-2.83	relish
62	Both	-0.96	relish
63	Both	-2.74	relish
64	Both	2.08	relish

## Sheet: SuppFigure2_Data
Time	Group	Log2FoldChange	Gene
Day 1	Control	3.09333	abaecin
Day 1	Control	-3.22	abaecin
Day 1	Control	0.12	abaecin
Day 1	wkB2	2.59	abaecin
Day 1	wkB2	3.17	abaecin
Day 1	wkB2	-0.05	abaecin
Day 1	wkB2	-0.28	abaecin
Day 1	HK wkB2	4.26	abaecin
Day 1	HK wkB2	4.22	abaecin
Day 1	HK wkB2	-2.49	abaecin
Day 1	HK wkB2	4.37	abaecin
Day 1	HK wkB2	-1.76	abaecin
Day 1	HK wkB2	4.23	abaecin
Day 1	HK E. coli	-1.98	abaecin
Day 1	HK E. coli	-3.34	abaecin
Day 1	HK E. coli	1.77	abaecin
Day 1	HK E. coli	-2.34	abaecin
Day 1	HK E. coli	5.5	abaecin
Day 1	HK E. coli	4.74	abaecin
Day 1	HK E. coli	-1.3	abaecin
Day 1	Control	2.09667	apidaecin
Day 1	Control	-4	apidaecin
Day 1	Control	1.91	apidaecin
Day 1	wkB2	4.49	apidaecin
Day 1	wkB2	4.32	apidaecin
Day 1	wkB2	-0.14	apidaecin
Day 1	wkB2	-0.25	apidaecin
Day 1	HK wkB2	4.82	apidaecin
Day 1	HK wkB2	4.4	apidaecin
Day 1	HK wkB2	-2.35	apidaecin
Day 1	HK wkB2	5.45	apidaecin
Day 1	HK wkB2	-0.98	apidaecin
Day 1	HK wkB2	5.47	apidaecin
Day 1	HK E. coli	-1.95	apidaecin
Day 1	HK E. coli	-2.91	apidaecin
Day 1	HK E. coli	2.53	apidaecin
Day 1	HK E. coli	-2.11	apidaecin
Day 1	HK E. coli	6.85	apidaecin
Day 1	HK E. coli	6.15	apidaecin
Day 1	HK E. coli	-1.14	apidaecin
Day 1	Control	5.22333	hymenoptaecin
Day 1	Control	-6.57	hymenoptaecin
Day 1	Control	1.34	hymenoptaecin
Day 1	wkB2	6.82	hymenoptaecin
Day 1	wkB2	7	hymenoptaecin
Day 1	wkB2	1.03	hymenoptaecin
Day 1	wkB2	1.28	hymenoptaecin
Day 1	HK wkB2	8.03	hymenoptaecin
Day 1	HK wkB2	7.13	hymenoptaecin
Day 1	HK wkB2	-0.52	hymenoptaecin
Day 1	HK wkB2	9.48	hymenoptaecin
Day 1	HK wkB2	-1.16	hymenoptaecin
Day 1	HK wkB2	8.9	hymenoptaecin
Day 1	HK E. coli	-4.15	hymenoptaecin
Day 1	HK E. coli	-6.01	hymenoptaecin
Day 1	HK E. coli	4.09	hymenoptaecin
Day 1	HK E. coli	-2.98	hymenoptaecin
Day 1	HK E. coli	8.81	hymenoptaecin
Day 1	HK E. coli	7.64	hymenoptaecin
Day 1	HK E. coli	-0.18	hymenoptaecin
Day 2	Control	0.625	abaecin
Day 2	Control	-1.69	abaecin
Day 2	Control	0.38	abaecin
Day 2	Control	0.7	abaecin
Day 2	wkB2	1.67	abaecin
Day 2	wkB2	0.16	abaecin
Day 2	wkB2	0.89	abaecin
Day 2	wkB2	2.93	abaecin
Day 2	HK wkB2	0.98	abaecin
Day 2	HK wkB2	1.14	abaecin
Day 2	HK wkB2	6.64	abaecin
Day 2	HK wkB2	6.06	abaecin
Day 2	HK wkB2	2.16	abaecin
Day 2	HK E. coli	1.86	abaecin
Day 2	HK E. coli	6.57	abaecin
Day 2	HK E. coli	1.69	abaecin
Day 2	HK E. coli	-0.88	abaecin
Day 2	HK E. coli	5.1	abaecin
Day 2	Control	1.015	apidaecin
Day 2	Control	0.4	apidaecin
Day 2	Control	-2.17	apidaecin
Day 2	Control	0.74	apidaecin
Day 2	wkB2	0.44	apidaecin
Day 2	wkB2	-0.16	apidaecin
Day 2	wkB2	1.55	apidaecin
Day 2	wkB2	3.21	apidaecin
Day 2	HK wkB2	-0.8	apidaecin
Day 2	HK wkB2	-1.01	apidaecin
Day 2	HK wkB2	6.01	apidaecin
Day 2	HK wkB2	5.57	apidaecin
Day 2	HK wkB2	0.4	apidaecin
Day 2	HK E. coli	-0.85	apidaecin
Day 2	HK E. coli	4.4	apidaecin
Day 2	HK E. coli	-1.12	apidaecin
Day 2	HK E. coli	-4.38	apidaecin
Day 2	HK E. coli	1.65	apidaecin
Day 2	Control	0.4325	hymenoptaecin
Day 2	Control	-0.95	hymenoptaecin
Day 2	Control	0.82	hymenoptaecin
Day 2	Control	-0.31	hymenoptaecin
Day 2	wkB2	5.1	hymenoptaecin
Day 2	wkB2	0.55	hymenoptaecin
Day 2	wkB2	3.66	hymenoptaecin
Day 2	wkB2	8.29	hymenoptaecin
Day 2	HK wkB2	2.96	hymenoptaecin
Day 2	HK wkB2	3.01	hymenoptaecin
Day 2	HK wkB2	12.23	hymenoptaecin
Day 2	HK wkB2	11.83	hymenoptaecin
Day 2	HK wkB2	1.15	hymenoptaecin
Day 2	HK E. coli	1.32	hymenoptaecin
Day 2	HK E. coli	12.34	hymenoptaecin
Day 2	HK E. coli	1.34	hymenoptaecin
Day 2	HK E. coli	-0.32	hymenoptaecin
Day 2	HK E. coli	9.67	hymenoptaecin
Day 5	Control	2.41	abaecin
Day 5	Control	-0.4	abaecin
Day 5	Control	-2.01	abaecin
Day 5	wkB2	4.23	abaecin
Day 5	wkB2	4.12	abaecin
Day 5	wkB2	1.97	abaecin
Day 5	wkB2	4.25	abaecin
Day 5	wkB2	5.29	abaecin
Day 5	wkB2	5.41	abaecin
Day 5	wkB2	2.35	abaecin
Day 5	HK wkB2	4.85	abaecin
Day 5	HK wkB2	1.51	abaecin
Day 5	HK wkB2	4.95	abaecin
Day 5	HK wkB2	1.74	abaecin
Day 5	HK wkB2	7.58	abaecin
Day 5	HK wkB2	5.15	abaecin
Day 5	HK E. coli	6.35	abaecin
Day 5	HK E. coli	-0.31	abaecin
Day 5	HK E. coli	7.01	abaecin
Day 5	Control	1.95667	apidaecin
Day 5	Control	-0.7	apidaecin
Day 5	Control	-1.25	apidaecin
Day 5	wkB2	3.13	apidaecin
Day 5	wkB2	2.96	apidaecin
Day 5	wkB2	-0.68	apidaecin
Day 5	wkB2	2.33	apidaecin
Day 5	wkB2	2.24	apidaecin
Day 5	wkB2	2.37	apidaecin
Day 5	wkB2	1.15	apidaecin
Day 5	HK wkB2	1.11	apidaecin
Day 5	HK wkB2	-1.71	apidaecin
Day 5	HK wkB2	1.04	apidaecin
Day 5	HK wkB2	1.27	apidaecin
Day 5	HK wkB2	6.76	apidaecin
Day 5	HK wkB2	4.36	apidaecin
Day 5	HK E. coli	5.73	apidaecin
Day 5	HK E. coli	-0.15	apidaecin
Day 5	HK E. coli	5.93	apidaecin
Day 5	Control	2.05333	hymenoptaecin
Day 5	Control	-1.05	hymenoptaecin
Day 5	Control	-1.01	hymenoptaecin
Day 5	wkB2	5.01	hymenoptaecin
Day 5	wkB2	6.4	hymenoptaecin
Day 5	wkB2	1.05	hymenoptaecin
Day 5	wkB2	2.25	hymenoptaecin
Day 5	wkB2	3.85	hymenoptaecin
Day 5	wkB2	4.95	hymenoptaecin
Day 5	wkB2	2.9	hymenoptaecin
Day 5	HK wkB2	4.64	hymenoptaecin
Day 5	HK wkB2	0.25	hymenoptaecin
Day 5	HK wkB2	1.17	hymenoptaecin
Day 5	HK wkB2	3.82	hymenoptaecin
Day 5	HK wkB2	10.27	hymenoptaecin
Day 5	HK wkB2	9.23	hymenoptaecin
Day 5	HK E. coli	11.58	hymenoptaecin
Day 5	HK E. coli	2.16	hymenoptaecin
Day 5	HK E. coli	11.36	hymenoptaecin
Day 1	Control	0.81	cactus 1
Day 1	Control	-0.91	cactus 1
Day 1	Control	-0.24	cactus 1
Day 1	Control	0.35	cactus 1
Day 1	wkB2	-0.42	cactus 1
Day 1	wkB2	0.5	cactus 1
Day 1	wkB2	-0.91	cactus 1
Day 1	wkB2	-1.18	cactus 1
Day 1	HK wkB2	1.27	cactus 1
Day 1	HK wkB2	0.4	cactus 1
Day 1	HK wkB2	-0.34	cactus 1
Day 1	HK wkB2	2.57	cactus 1
Day 1	HK wkB2	-0.53	cactus 1
Day 1	HK wkB2	1.31	cactus 1
Day 1	HK E. coli	-0.76	cactus 1
Day 1	HK E. coli	-0.54	cactus 1
Day 1	HK E. coli	-0.48	cactus 1
Day 1	HK E. coli	-0.66	cactus 1
Day 1	HK E. coli	0.63	cactus 1
Day 1	HK E. coli	0.66	cactus 1
Day 1	HK E. coli	-0.11	cactus 1
Day 1	Control	0.798	cactus 2
Day 1	Control	-0.12	cactus 2
Day 1	Control	-0.91	cactus 2
Day 1	Control	-0.24	cactus 2
Day 1	Control	0.48	cactus 2
Day 1	wkB2	-0.95	cactus 2
Day 1	wkB2	0.39	cactus 2
Day 1	wkB2	-0.89	cactus 2
Day 1	wkB2	-1.76	cactus 2
Day 1	HK wkB2	0.82	cactus 2
Day 1	HK wkB2	0.92	cactus 2
Day 1	HK wkB2	-0.37	cactus 2
Day 1	HK wkB2	2.71	cactus 2
Day 1	HK wkB2	0.48	cactus 2
Day 1	HK wkB2	2.99	cactus 2
Day 1	HK E. coli	0.2	cactus 2
Day 1	HK E. coli	0.11	cactus 2
Day 1	HK E. coli	0.64	cactus 2
Day 1	HK E. coli	0.7	cactus 2
Day 1	HK E. coli	2.37	cactus 2
Day 1	HK E. coli	1.26	cactus 2
Day 1	HK E. coli	0.78	cactus 2
Day 1	Control	-0.1575	dorsal
Day 1	Control	0.05	dorsal
Day 1	Control	-0.15	dorsal
Day 1	Control	0.25	dorsal
Day 1	wkB2	-0.7	dorsal
Day 1	wkB2	0.14	dorsal
Day 1	wkB2	-0.57	dorsal
Day 1	wkB2	-1.63	dorsal
Day 1	HK wkB2	0.56	dorsal
Day 1	HK wkB2	1.14	dorsal
Day 1	HK wkB2	0.03	dorsal
Day 1	HK wkB2	1.62	dorsal
Day 1	HK wkB2	0.92	dorsal
Day 1	HK wkB2	1.9	dorsal
Day 1	HK E. coli	0.01	dorsal
Day 1	HK E. coli	0	dorsal
Day 1	HK E. coli	0.15	dorsal
Day 1	HK E. coli	0.97	dorsal
Day 1	HK E. coli	1.31	dorsal
Day 1	HK E. coli	1.87	dorsal
Day 1	HK E. coli	0.84	dorsal
Day 1	Control	0.773333	relish
Day 1	Control	-0.58	relish
Day 1	Control	-0.2	relish
Day 1	wkB2	1.63	relish
Day 1	wkB2	1.58	relish
Day 1	wkB2	0.42	relish
Day 1	wkB2	-0.56	relish
Day 1	HK wkB2	0.34	relish
Day 1	HK wkB2	0.24	relish
Day 1	HK wkB2	-0.49	relish
Day 1	HK wkB2	0.71	relish
Day 1	HK wkB2	-0.85	relish
Day 1	HK wkB2	0.82	relish
Day 1	HK E. coli	0.57	relish
Day 1	HK E. coli	0.35	relish
Day 1	HK E. coli	0.36	relish
Day 1	HK E. coli	0.04	relish
Day 1	HK E. coli	1.41	relish
Day 1	HK E. coli	0.94	relish
Day 1	HK E. coli	0.18	relish
Day 2	Control	-0.2975	cactus 1
Day 2	Control	0.45	cactus 1
Day 2	Control	-0.24	cactus 1
Day 2	Control	0.08	cactus 1
Day 2	wkB2	-1.07	cactus 1
Day 2	wkB2	-0.5	cactus 1
Day 2	wkB2	-0.84	cactus 1
Day 2	wkB2	-0.24	cactus 1
Day 2	HK wkB2	0.58	cactus 1
Day 2	HK wkB2	0.28	cactus 1
Day 2	HK wkB2	0.83	cactus 1
Day 2	HK wkB2	1.63	cactus 1
Day 2	HK wkB2	0.71	cactus 1
Day 2	HK E. coli	-0.3	cactus 1
Day 2	HK E. coli	1.7	cactus 1
Day 2	HK E. coli	-0.5	cactus 1
Day 2	HK E. coli	-0.6	cactus 1
Day 2	HK E. coli	0.24	cactus 1
Day 2	Control	-0.872	cactus 2
Day 2	Control	-0.07	cactus 2
Day 2	Control	-0.2	cactus 2
Day 2	Control	0.59	cactus 2
Day 2	Control	0.56	cactus 2
Day 2	wkB2	-0.85	cactus 2
Day 2	wkB2	-0.58	cactus 2
Day 2	wkB2	-1.22	cactus 2
Day 2	wkB2	0.18	cactus 2
Day 2	HK wkB2	1.46	cactus 2
Day 2	HK wkB2	1.64	cactus 2
Day 2	HK wkB2	2.77	cactus 2
Day 2	HK wkB2	2.92	cactus 2
Day 2	HK wkB2	2.37	cactus 2
Day 2	HK E. coli	1.86	cactus 2
Day 2	HK E. coli	3.21	cactus 2
Day 2	HK E. coli	-0.11	cactus 2
Day 2	HK E. coli	1.15	cactus 2
Day 2	HK E. coli	1.44	cactus 2
Day 2	Control	-0.6	dorsal
Day 2	Control	-0.36	dorsal
Day 2	Control	0.01	dorsal
Day 2	Control	0.41	dorsal
Day 2	Control	0.54	dorsal
Day 2	wkB2	-1.06	dorsal
Day 2	wkB2	-1.39	dorsal
Day 2	wkB2	-1.29	dorsal
Day 2	wkB2	0.11	dorsal
Day 2	HK wkB2	1.51	dorsal
Day 2	HK wkB2	1.61	dorsal
Day 2	HK wkB2	1.66	dorsal
Day 2	HK wkB2	1.74	dorsal
Day 2	HK wkB2	1.9	dorsal
Day 2	HK E. coli	1.43	dorsal
Day 2	HK E. coli	1.14	dorsal
Day 2	HK E. coli	-0.23	dorsal
Day 2	HK E. coli	0.39	dorsal
Day 2	HK E. coli	1.09	dorsal
Day 2	Control	-0.505	relish
Day 2	Control	-0.86	relish
Day 2	Control	1.03	relish
Day 2	Control	0.35	relish
Day 2	wkB2	0	relish
Day 2	wkB2	-0.1	relish
Day 2	wkB2	-0.07	relish
Day 2	wkB2	1.27	relish
Day 2	HK wkB2	-0.57	relish
Day 2	HK wkB2	-0.57	relish
Day 2	HK wkB2	2.71	relish
Day 2	HK wkB2	2.78	relish
Day 2	HK wkB2	2.24	relish
Day 2	HK E. coli	0.35	relish
Day 2	HK E. coli	1.19	relish
Day 2	HK E. coli	0.17	relish
Day 2	HK E. coli	0.5	relish
Day 2	HK E. coli	1.36	relish
Day 5	Control	0.32	cactus 1
Day 5	Control	0.3	cactus 1
Day 5	Control	-0.62	cactus 1
Day 5	wkB2	0.36	cactus 1
Day 5	wkB2	0.2	cactus 1
Day 5	wkB2	-0.19	cactus 1
Day 5	wkB2	0.51	cactus 1
Day 5	HK wkB2	0.21	cactus 1
Day 5	HK wkB2	0.44	cactus 1
Day 5	HK wkB2	0.44	cactus 1
Day 5	HK wkB2	-0.04	cactus 1
Day 5	HK wkB2	2.03	cactus 1
Day 5	HK E. coli	-0.04	cactus 1
Day 5	HK E. coli	0.13	cactus 1
Day 5	HK E. coli	1.01	cactus 1
Day 5	Control	0.05	cactus 2
Day 5	Control	-0.09	cactus 2
Day 5	Control	-0.32	cactus 2
Day 5	Control	1.38	cactus 2
Day 5	Control	-1.02	cactus 2
Day 5	wkB2	0.87	cactus 2
Day 5	wkB2	0.64	cactus 2
Day 5	wkB2	0.29	cactus 2
Day 5	wkB2	0.84	cactus 2
Day 5	wkB2	-0.38	cactus 2
Day 5	wkB2	1.14	cactus 2
Day 5	wkB2	0.77	cactus 2
Day 5	HK wkB2	1.61	cactus 2
Day 5	HK wkB2	1.72	cactus 2
Day 5	HK wkB2	1.63	cactus 2
Day 5	HK wkB2	2.23	cactus 2
Day 5	HK wkB2	2.77	cactus 2
Day 5	HK wkB2	0.97	cactus 2
Day 5	HK E. coli	1.55	cactus 2
Day 5	HK E. coli	1.66	cactus 2
Day 5	HK E. coli	2.61	cactus 2
Day 5	Control	0.22	dorsal
Day 5	Control	0.67	dorsal
Day 5	Control	-0.3	dorsal
Day 5	Control	-0.59	dorsal
Day 5	wkB2	0.91	dorsal
Day 5	wkB2	0.45	dorsal
Day 5	wkB2	0.68	dorsal
Day 5	wkB2	0.91	dorsal
Day 5	wkB2	0.67	dorsal
Day 5	HK wkB2	1.78	dorsal
Day 5	HK wkB2	1.47	dorsal
Day 5	HK wkB2	1.53	dorsal
Day 5	HK wkB2	1.26	dorsal
Day 5	HK wkB2	1.45	dorsal
Day 5	HK wkB2	1.79	dorsal
Day 5	HK E. coli	1.1	dorsal
Day 5	HK E. coli	1.47	dorsal
Day 5	HK E. coli	1.75	dorsal
Day 5	Control	-0.17	relish
Day 5	Control	0.39	relish
Day 5	Control	-0.22	relish
Day 5	wkB2	0.83	relish
Day 5	wkB2	-0.36	relish
Day 5	wkB2	-0.9	relish
Day 5	wkB2	0.29	relish
Day 5	wkB2	0.99	relish
Day 5	wkB2	1.39	relish
Day 5	wkB2	0.38	relish
Day 5	HK wkB2	1.63	relish
Day 5	HK wkB2	1.23	relish
Day 5	HK wkB2	1.59	relish
Day 5	HK wkB2	0.44	relish
Day 5	HK E. coli	2.21	relish
Day 5	HK E. coli	0.57	relish
Day 5	HK E. coli	2.73	relish

## Sheet: Figure4_Data
ID	Condition	Day	CFU
6	Control	Day 1	8000000
7	Control	Day 1	6000000
8	Control	Day 1	10000000
9	Control	Day 1	200000
10	Control	Day 1	30000000
11	Control	Day 1	2000000
12	Control	Day 1	9000000
13	Control	Day 1	800000
14	Control	Day 1	7000000
15	Control	Day 1	7000000
16	Control	Day 1	6000000
17	Control	Day 1	8000000
18	S. alvi	Day 1	800000
19	S. alvi	Day 1	120000
20	S. alvi	Day 1	3000000
21	S. alvi	Day 1	900000
22	S. alvi	Day 1	160000
23	S. alvi	Day 1	200000
24	S. alvi	Day 1	3000000
25	S. alvi	Day 1	2000000
26	S. alvi	Day 1	100000
27	S. alvi	Day 1	7000000
28	HK S. alvi	Day 1	2000000
29	HK S. alvi	Day 1	9000000
30	HK S. alvi	Day 1	1000000
31	HK S. alvi	Day 1	16000000
32	HK S. alvi	Day 1	800000
33	HK S. alvi	Day 1	3000000
34	HK S. alvi	Day 1	7000000
35	HK S. alvi	Day 1	9000000
36	HK S. alvi	Day 1	6000000
37	HK S. alvi	Day 1	800000
38	HK S. alvi	Day 1	2000000
39	HK S. alvi	Day 1	3000000
40	HK S. alvi	Day 1	100000
41	HK S. alvi	Day 1	10000000
42	HK S. alvi	Day 1	9000000
43	Both	Day 1	800000
44	Both	Day 1	200000
45	Both	Day 1	700000
46	Both	Day 1	900000
47	Both	Day 1	8000000
48	Both	Day 1	80000
49	Both	Day 1	600000
50	Both	Day 1	700000
51	Both	Day 1	200000
52	Both	Day 1	300000
53	Both	Day 1	60000
54	Both	Day 1	5000000
62	Control	Day 3	30000000
63	Control	Day 3	2000000
64	Control	Day 3	10000000
65	Control	Day 3	7000000
66	Control	Day 3	20000000
67	Control	Day 3	3000000
68	Control	Day 3	7000000
69	Control	Day 3	8000000
70	Control	Day 3	6000000
71	Control	Day 3	20000
72	Control	Day 3	300000
73	S. alvi	Day 3	90000
74	S. alvi	Day 3	2000000
75	S. alvi	Day 3	800000
76	S. alvi	Day 3	10000
77	S. alvi	Day 3	600000
78	S. alvi	Day 3	1000000
79	S. alvi	Day 3	90000
80	HK S. alvi	Day 3	700000
81	HK S. alvi	Day 3	10000000
82	HK S. alvi	Day 3	8000000
83	HK S. alvi	Day 3	9000000
84	HK S. alvi	Day 3	800000
85	HK S. alvi	Day 3	20000000
86	HK S. alvi	Day 3	60000
87	HK S. alvi	Day 3	5000000
88	HK S. alvi	Day 3	1200000
89	HK S. alvi	Day 3	2000000
90	HK S. alvi	Day 3	100000
91	HK S. alvi	Day 3	6000000
92	Both	Day 3	800000
93	Both	Day 3	200000
94	Both	Day 3	10000000
95	Both	Day 3	200000
96	Both	Day 3	500000
97	Both	Day 3	1000000
98	Both	Day 3	70000
99	Both	Day 3	300000
100	Both	Day 3	1000000
101	Both	Day 3	7000000
102	Both	Day 3	20000
103	Both	Day 3	6000000
